# Supplementary material for: Stress-Mediated cis-Element Transcription Factor Interactions Interconnecting Primary and Specialized Metabolism in planta
Source: Front Plant Sci. 2016 Nov 25;7:1725. doi: 10.3389/fpls.2016.01725 (PMC5122738; doi:10.3389/fpls.2016.01725)
Supplement: Supplementary file 1 [file Table1.xlsx]

## Sheet: Sheet1
Supplementary table 1: Predominant plant metabolites produced in response to stress
S. N.	Biomolecule	Stress factor	Function	Reference
Primary metabolites*
1	Alanine	Salinity, anaerobic, drought, cold, light and wounding	Conserve carbon skeletons and prevent pyruvate accumulation, reduce oxygen consumption	Wallace et al., 1984; Miyashita and Good, 2007; Kendziorek et al., 2012
2	Aspartic acid	Salinity, drought	Osmoprotectant	Rai et al., 2002; Hayat et al., 2012; Fraire-Velazquez et al., 2013
3	Cysteine	Salinity, pathogen infestation, cadmium stress, drought	Osmoprotectant, precursor for antioxidants	Alvarez et al., 2012; Gill and Tuteja, 2011; Fraire-Velazquez et al., 2013
4	Isoleucine	Salinity, drought	Osmoprotectant	Joshi and Jander, 2009; Fraire-Velazquez et al., 2013
5	Leucine	Salinity, drought	Osmoprotectant	Fraire-Velazquez et al., 2013; Planchet and Limami, 2015
6	Phenylalanine	Salinity, UV, disease resistance, drought resistance and insect resistance	Osmoprotectant	Fraire-Velazquez et al., 2013; Hudson, 2015
7	Proline	Drought, salinity, temperature, chemical toxicity, drought and oxidative stress	Osmo and cryoprotection	Gill and Tuteja, 2010; Peleg et al., 2011; Fraire-Velazquez et al., 2013; Chamoli and Verma, 2014; Niinemets, 2015
8	Serine	Salinity, drought	Osmoprotectant	Fraire-Velazquez et al., 2013; Sengupta-Gopalan and Ortega, 2015
9	Threonine	Salinity, drought	Osmoprotectant	Fraire-Velazquez et al., 2013; Medici et al., 2015
10	Tryptophan	Salinity, drought	Osmoprotectant	Fraire-Velazquez et al, 2013; Planchet and Limami, 2015
11	Valine	Salinity, drought	Osmoprotectant	Fraire-Velazquez et al., 2013; Planchet and Limami, 2015
12	Galactinol	Drought, cold stress	Dessication tolerance, osmoprotection	Zhou et al., 2014
13	Fructose	Osmotic stress	Osmoprotectant	Fraire-Velazquez et al., 2013
14	Sucrose	Salinity, drought, heat and cold	Osmoprotectant	Fraire-Velazquez et al., 2013
15	Trehalose	Drought	Solute protection against variety of abiotic stress	Fraire-Velazquez et al., 2013; Alam et al., 2014
16	Raffinose	Oxidative stress	Antioxidant	Fraire-Velazquez et al., 2013
17	Myo-inositol	Drought	Energy reserves, osmolytes to maintain cell turgor, antioxidants, byproducts of stress, or as signal transduction molecules	Du et al., 2012
18	D-pinitol	Oxidative stress	Antioxidant	Fraire-Velazquez et al., 2013
19	Glutathione	Oxidative, osmotic stress	Antioxidant	Fraire-Velazquez et al., 2013
20	GABA	Anaerobic, drought stress	Energy reserves, osmolytes to maintain cell turgor, antioxidants, byproducts of stress, or as signal transduction molecules	Kendziorek et al., 2012; Du et al., 2012; Fraire-Velazquez et al., 2013
21	Succic acid	Drought	Energy reserves, osmolytes to maintain cell turgor, antioxidants, byproducts of stress, or as signal transduction molecules	Du et al, 2012
22	Ascorbic acid	Oxidative, metal stress, salinity and drought	Antioxidant	Maiti et al., 2012; Fraire-Velazquez et al., 2013; Akladious and Abbas, 2013; Singh and Bharadwaj, 2016
23	Malic acid	Drought	Energy reserves, osmolytes to maintain cell turgor, antioxidants, byproducts of stress, or as signal transduction molecules	Du et al., 2012
24	Succinic acid	Drought	Energy reserves, osmolytes to maintain cell turgor, antioxidants, byproducts of stress, or as signal transduction molecules	Du et al., 2012
25	Glutamate	Salinity	Osmoprotectant	Fraire-Velazquez et al., 2013
26	Asparagine	Osmotic stress
27	Valine	Salinity
28	Asparagine	Osmotic stress
29	Uracil	Salinity
30	Glutamate	Salinity
31	Benzyl glucopyranoside	Cold stress	Osmoprotectant	Zhao et al., 2013
32	Ribose	Cold stress	Osmoprotectant	Zhao et al., 2013
33	Mannitol	Salinity, cold stress	Regulating ROS scavenging, osmoprotectant	Kaya et al., 2013; Zhao et al., 2013; Chamoli and Verma, 2014
34	Xylitol	Cold stress	Osmoprotectant	Zhao et al., 2013
35	Methionine	Drought	Energy reserves, osmolytes to maintain cell turgor, antioxidants, byproducts of stress, or as signal transduction molecules	Du et al., 2012
36	Chlorophyll a	Light stress	Promotes photosynthesis	Ibrahim and Jaafar, 2012; Mohanty et al., 2016
37	Chlorophyll b	Light stress	Promotes photosynthesis
38	Allantoin	Salinity, drought, cold, darkness and pathogen infestation	Osmoprotectant, antioxidant	Fraire-Velazquez et al., 2013; Takagi et al., 2016
39	Sorbitol	Salinity	Solute protection against variety of abiotic stress	Tari et al., 2010; Fraire-Velazquez et al., 2013
40	Pinitol	Salinity, drought	Osmoprotectant	Streeter et al., 2001; Fraire-Velazquez et al., 2013
41	Altrose	Drought	Solute accumulation against osmotic stress	Fraire-Velazquez et al., 2013
42	Maltitol	Drought, heat	Solute accumulation against osmotic stress	Fraire-Velazquez et al., 2013
43	Maltose	Drought, light	Solute accumulation against osmotic stress	Weise et al., 2006; Fraire-Velazquez et al., 2013
44	Isomaltose	Drought	Solute accumulation against osmotic stress	Fraire-Velazquez et al., 2013
45	Butyric acid	Drought	Solute accumulation against osmotic stress	Fraire-Velazquez et al., 2013
46	Mannose	Drought	Energy reserves, osmolytes to maintain cell turgor, antioxidants, byproducts of stress, or as signal transduction molecules	Rosa et al., 2009; Du et al., 2012
47	Glucose	Drought	Energy reserves, osmolytes to maintain cell turgor, antioxidants, byproducts of stress, or as signal transduction molecules	Rosa et al., 2009; Du et al., 2012
48	Galactose	Drought	Energy reserves, osmolytes to maintain cell turgor, antioxidants, byproducts of stress, or as signal transduction molecules	Du et al., 2012
49	Xylose	Drought, heat	Energy reserves, osmolytes to maintain cell turgor, antioxidants, byproducts of stress, or as signal transduction molecules	Du et al., 2012; Gall et al., 2015
50	Starch	Radiation/light stress	Storage nutrient reserve under nutrient deprived conditions	Ibrahim and Jaafar, 2012
51	Citric acid	Drought	Energy reserves, osmolytes to maintain cell turgor, antioxidants, byproducts of stress, or as signal transduction molecules	Timpa et al., 1986; Du et al., 2012
Specialized metabolites*
52	Glycine betaine	Drought	Osmoprotection	Chamoli and Verma, 2014; Niinemets, 2015
53	Tocopherol	Drought, oxidative stress	Antioxidant, nutrient homeostasis	Sakuragi et al., 2006; Akladious and Abbas, 2013; Niinemets, 2015
54	Carotenoid	Drought	Antioxidant	Niinemets, 2015; Lavinsky et al., 2015; Mohanty et al., 2016
55	Quinic acid	Drought	Antioxidant	Mouradov and Spangenberg, 2014; Lavinsky et al., 2015
56	Chlorogenic acid	Drought, cold, light stress, microbial infestation	Antioxidant; regulates plant development	Grace et al., 1998; Lavinsky et al., 2015
57	Cinnamic acid	Drought, salt stress	Antioxidant	Singh et al., 2013; Mouradov and Spangenberg, 2014; Lavinsky et al., 2015
58	Ferulic acid	Drought, salt stress	Decrease in lipid peroxidation by antioxidant activity	Li et al., 2013; Jamalian et al., 2013; Mouradov and Spangenberg, 2014; Lavinsky et al., 2015
59	4-Coumaric acid	Drought, salt stress	Animicrobial, antioxidant	Jamalian et al., 2013; Lavinsky et al., 2015; Khairy and Roh, 2016
60	Caffeic acid	Drought, cold	Antioxidant; regulates proline and sugar contents	Vasquez-Robinet et al., 2008; Lavinsky et al., 2015; Vasquez- Wan et al., 2015
61	Salicylic acid	Pathogen resistance, Metals/metalloids, salinity, ozone, radiation, extreme temperatures and drought	Antioxidant, promotes plant growth	Borsani et al., 2001; Horvath et al., 2007; Tari et al., 2010; Vicente and Plasencia, 2011; Lavinsky et al., 2015; Khan et al., 2015
62	Methyl salicylate	Herbivory, drought, cold, salinity and pathogen resistance	Antioxidant; regulation of plant growth, development and defense	Shulaev et al., 1997; Vicente and Plasencia, 2011; Miura and Tada, 2014; Weldegergis et al., 2015
63	Linalool	Drought, herbivory	Activation of defense genes (signaling), pathogen membrane disruptor, antioxidant	Fall and Solomon, 2011; Tanaka et al., 2014; Weldegergis et al., 2015
64	(E)-β-ocimene	Drought, herbivory	Plant developmental regulation	Holopainen and Blande, 2013; Weldegergis et al., 2015; Singh and Sharma, 2015
65	(E)-4,8-dimethyl-nona-1,3,7-triene (DMNT)	Drought, herbivory	VOC: Attracts insects/pollinators	Weldegergis et al., 2015
66	(E)-2-hexenal	Drought, herbivory	VOC: Attracts insects/pollinators	Weldegergis et al., 2015
67	(Z)-3-Hexen-1-ol	Drought, herbivory	VOC: Attracts insects/pollinators	Weldegergis et al., 2015
68	2-Phenyl ethyl alcohol	Drought, herbivory	VOC: Attracts insects/pollinators	Weldegergis et al., 2015
69	α-isophoron	Drought, herbivory	VOC: Attracts insects/pollinators	Weldegergis et al., 2015
70	2-methyl butanal	Drought	VOC: Attracts insects/pollinators	Griesser et al., 2015
71	Methyl benzene	Drought	VOC: Attracts insects/pollinators	Griesser et al., 2015
72	5-methyl-2-furan carboxaldehyde	Drought	VOC: Attracts insects/pollinators	Griesser et al., 2015
73	Benzaldehyde	Drought	VOC: Attracts insects/pollinators	Griesser et al., 2015
74	6-methyl-5-hepten-2-one	Drought	VOC: Attracts insects/pollinators	Griesser et al., 2015
75	Phenyl acetaldehyde	Drought	VOC: Attracts insects/pollinators	Griesser et al., 2015
76	4-methyl benzaldehyde	Drought	VOC: Attracts insects/pollinators	Griesser et al., 2015
77	Nonanal	Drought	VOC: Attracts insects/pollinators	Griesser et al., 2015
78	1,3-cyclohexadiene-1-carboaldehyde	Drought	VOC: Attracts insects/pollinators	Griesser et al., 2015
79	Decanal	Drought	VOC: Attracts insects/pollinators	Griesser et al., 2015
80	(E,E)-2,4-deca dienal	Drought	VOC: Attracts insects/pollinators	Griesser et al., 2015
81	Eugenol	Drought	VOC: Attracts insects/pollinators	Griesser et al., 2015
82	1,2-dihydro-1,1,6-trimethyl naphthalene	Drought	VOC: Attracts insects/pollinators	Griesser et al., 2015
83	Geranyl acetone	Drought	VOC: Attracts insects/pollinators	Griesser et al., 2015
84	Quercetin-3-O-galactoside	Drought	VOC: Attracts insects/pollinators	Griesser et al., 2015
85	Rutin	Drought	VOC: Attracts insects/pollinators	Griesser et al., 2015
86	Ethanolamine	Drought	VOC: Attracts insects/pollinators	Du et al., 2012
87	Epigallocatechin	Drought	VOC: Attracts insects/pollinators	Hochberg et al., 2013
88	Gallic acid	Drought	VOC: Attracts insects/pollinators
89	Quinate	Drought	VOC: Attracts insects/pollinators
90	Caffeoyl quinate	Drought	Regulation of lignin biosynthesis	Hochberg et al., 2013; Mouradov and Spangenberg, 2014; Hochberg et al., 2015
91	3-butenenitrile	Herbivory	VOC: Attracts insects/pollinators	Weldegergis et al., 2015
92	3-methyl-2-pentanone	Herbivory	VOC: Attracts insects/pollinators	Weldegergis et al., 2015
93	Abscisic acid	Drought, salinity	VOC: Attracts insects/pollinators	Weldegergis et al., 2015
94	1-Hexanol	Drought, herbivory	VOC: Attracts insects/pollinators	Weldegergis et al., 2015
95	(Z)-2-Penten-1-ol acetate	Drought, herbivory	VOC: Attracts insects/pollinators	Weldegergis et al., 2015
96	Menthone	Drought, herbivory	VOC: Attracts insects/pollinators	Weldegergis et al., 2015
97	Isomenthone	Drought, herbivory	VOC: Attracts insects/pollinators	Weldegergis et al., 2015
98	(Z)-3-Hexenyl isovalerate	Drought, herbivory	VOC: Attracts insects/pollinators	Weldegergis et al., 2015
99	Furfural	Drought	VOC: Attracts insects/pollinators	Griesser et al., 2015
100	Trigonelline	Drought, salinity	Solute under stress conditions	Cho et al., 1999; Ramakrishna and Ravishankar, 2011
101	Triamine spermidine	Salinity, drought, cold and heavy metal	Membrane stability, molecular biology processes, ionic balance	Gill and Tuteja, 2010; Chamoli and Verma, 2014
102	Coumarin	Salinity	Promotes synthesis of stress busters (Clorogenic and Salicylic acid)	Saleh and Madany, 2015
103	Melatonin	Salinity and drought	Upregulates salinity inhibited genes; specialized metabolism genes, stress receptors, kinases and stress-responsive transcription factors	Zhang et al., 2014; Wei et al., 2014; Sheshadri et al., 2015
104	Jasmonic acid	UV, drought, pathogen infestation	Activation of defense genes (signaling)	Creelman and Mullet, 1995; Stintzi et al., 2001; Ramakrishna and Ravishankar, 2011; Tanaka et al., 2014
105	Putrescine	Potassium deficiency, Cold	Controls endogenous ABA levels and ABA responsive gene expression	Flores and Galston, 1982; Smith, 1984; Cuevas et al., 2008; Gill and Tuteja, 2010
(* classification based on scientific evidence and function of biomolecules)
