# Supplementary material for: Stress-Mediated cis-Element Transcription Factor Interactions Interconnecting Primary and Specialized Metabolism in planta
Source: Front Plant Sci. 2016 Nov 25;7:1725. doi: 10.3389/fpls.2016.01725 (PMC5122738; doi:10.3389/fpls.2016.01725)
Supplement: Supplementary file 2 [file Table2.XLSX]

## Sheet: Sheet1
Supplementary table-2: Promoter analysis of primary and specialized metabolism genes
S. N.	Genes	Plant system	Promoter length (bp)	Cis-element(s)	Reference
1	CWIN	Elsholtzia haichowensis	1727	LTR, GURECORECR, GA-motif, W-box, GARE, SKN-1 motif, GAREAT, TCA-element, ARFAT, TATC-box, MYB-recognition site, MYC recognition site, WUN-motif, ABRE, GCC-box, CAAT and TATA box	Jing et al., 2016
		Saccharum spp.	974	SKN-1 motif, A-box, ACE, AE-box, ARE, CAAT box, CCGTCC element, G-box, GA-motif, GC-motif, TATA-box	Niu et al., 2015
		Solanum tuberosum	1500	MYBPLANT, MYCCONSENSUS, MYBCORE, CAAT-box, A-box, AE-box, ARE, CCGTCC-box, GA-motif	Payyavula et al. 2013
2	vInv 1	Solanum tuberosum	1500	TATCCA element, TTATCC (SRE) element, GARE, TATA-box, CAAT-box	Lu et al., 2002; Ou et al., 2013
		Solanum tuberosum	1500	SRE, WBOX, GARE, E-box, TATA-box, CAAT-box	Ou et al., 2013
		Rosa hybrida	895	SRE, GATA-box, G-box, GT-1-box , TATA-box, CAAT-box, I-box, W-box, GARE, LREs, Pyrimidine box, MYB2CONSENSUSAT	Rabot et al., 2014
3	SBE	Solanum tuberosum	2200	SURE, G-box	Kim and Guiltinan, 1999
4	SUSY	Solanum tuberosum	1500	SURE, MYBPLANT, MYCCONSENSUS, MYBCORE	Payyavula et al., 2013
		Theobroma cacao	1500	ABREOSRAB21, AMYBOX1, GARE1OSREP1, EBOXBNNAPA, GT1CORE, IBOXCORE, MYB1AT, MYB2AT, MYBCORE, MYB2CONSENSUSAT, YRIMIDINEBOX, SEF1MOTIF, WBOX, ROOTMOTIF, POLLEN1LELA, GTGANTG10	Li et al., 2015
		Oryza sativa	3000	GCN box, endosperm box, legumin box, TATA-box	Rasmussen et al., 2006
5	BAD	Suaeda liaotungensis	1993	TATA-box, CAAT-box, GC-motif, EIRE, MRE, WUN-motif, heat shock element (HSE) and ABRE	Zhang et al., 2008
6	GST	Salicornia brachiata	1023	ABRE, MYB, MYC, GATA, GT1, W1-box, EIRE, LTR, MYB-binding site, ERE-element, TATC-box, TGA-element, TCA-element, LIASA	Tiwari et al., 2016
		Oryza sativa	2171	W1-box, EIRE, TCA-element, TATA-box, CAAT-box, MYBS, LTR, CGTCA-motif, ERE, TGA, TACT-box	Hu et al., 2011
7	SPS	Musa acuminata	409	Reverse GCC-box ERE, ARE motifs, LTRE, GAGA-box, GAGA-box LRE	Choudhury et al., 2008
8	NIN88	Nicotiana tabacum	137	G-box, MRE	Sun et al., 2015
9	Adh	Arabidopsis thaliana	~220	G-box	Lu et al., 1996
		Cucumis melo	NA	GARE, TATC-box, P-box, TCA-element, CCAAT-box, TGACG-motif and CGTCA-motif	Jin et al., 2016
10	ProDH	Arabidopsis thaliana	NA	GCN4 motif	Satoh et al., 2004
11	Dc3 (lea class gene)	Zea mays	758	AREBs	Finkelstein and Lynch, 2000
12	AtEm6	Zea mays	~314	G-box, LEAFY,	Kim et al., 2002
13	α-Amylase	Oryza sativa	331	GC box, the G box, TATCCA element, GARE	Lu et al., 2002
		Zea mays (Amy3D)	876	TATCCAT element, CGACG element, G-box, GARE, Amylase element (TATCCAT), CGACG element, C-box	Hwang et al., 1998
14	DFR	Populus spp.	2000	MYBPLANT, MYCCONSENSUS, MYBCORE, G-box, AC-rich element	Tsai et al., 2006
		Ipomoea purpurea, Arabidopsis thaliana	2000	MRE, bHLH-recognizing element (BRE), G-box, H-box	Zhu et al., 2015
15	F3H	Solanum tuberosum	1500	MYCCONSENSUS, MYBCORE, MYBPLANT	Payyavula et al. 2013
		Hordeum vulgare	~1200	MYBPLANT	Himi and Taketa, 2015
16	PAL	Solanum tuberosum	1500	MYBPLANT, MYCCONSENSUS, MYBCORE	Payyavula et al. 2013
		Petroselinum crispum	1000	P-box, L-box, A-box, TATA-box	Logemann et al., 1995
17	C3H	Solanum tuberosum	1500	MYCCONSENSUS, MYBCORE	Payyavula et al. 2013
18	rd29A and rd29B	Arabidopsis thaliana	120	ABRE, DRE/CRT	Nakashima et al., 2006
19	cor15a	Arabidopsis thaliana	2700	ABREs, G-box and G-box related elements, GGCTTGCAA motif, ATTTGGGCT motif, TGGCCGAC motif, TTCTATTACAA motif	Baker et al., 1994
20	rab-16 (A-D)	Oryza sativa	2500	AGTACGTGGC motif and GCCGCGTGGC motif	Mundy et al., 1990
21	4CL	Neosinocalamus affinis	420	A-box, ACII element	Cao et al., 2012
		Arabidopsis thaliana	1600	AC elements, P-box, L-box	Soltani et al., 2006
22	CHI	Solanum tuberosum	1425	TATA-box, CAAT-box, GT1 concensus, MYBCORE, MYC concensus, PAL promoter element, GATABOX, L1BOX, Dof binding site, INRE, PRE, SORLIP, T-box, I-box, GAG-motif, TCCC-motif	Chen et al., 2015
23	CHS	Arabidopsis thaliana	1375	A-box, MRE, ACE, W-box	de Meaux et al., 2006
		Nicotiana tabacum	172	G-box, H-box, GT1 core, MYCCONSENSUS, GATA box, LIBX, Dof binding site, Inr elements	Faktor et al., 1996
24	HCT	Solanum tuberosum	1500	SURE, MYCCONSENSUS, MYBCORE	Payyavula et al. 2013
25	Ah24	Amaranthus hypochondriacus	1304	AHBP,CCAF,GTBX,L1BX,G-box and MADS	Massange-Sanchez et al., 2015
26	ANS	Nicotiana tabacum	2000	CAAT-box, TATA-box, CCAACC motif, C1-binding site, MYBS, GT-1 box, G-box, ABRE	Kim et al., 2006
		Ipomoea purpurea	2000	MYBPLANT, MYCCONSENSUS, MYBCORE, MRE, BRE, ABRE, GT-1	Zhu et al., 2015
27	CDPK	Oryza sativa	2000	ABRE, CGCG-box, W-box, G(G/A/C/T)ATAT(G/A/C/T)C element (P1BS element), CTCTT element, AAAGAT element	Campos-Soriano et al., 2011
		Glycine max	2000	HSE element, ABRE, MBS, TCA-elements, WUN-motif	Hettenhausen et al., 2016
		Cucumis sativus	1500	ABRE, HSE, GARE, ARE motif, W1-box, WUN motif, ACEs, AE-boxes	Xu et al., 2015
28	Kin1	Arabidopsis thaliana;	1387	G-box, DRE	Wang et al., 1995
29	LEA14	Arabidopsis thaliana	1000	ABRE, DRE/CRT, MYBS, LTRE	Pedrosa et al., 2015
30	MYBJS	Solanum tuberosum	1500	SURE, MYBPLANT MYBPZM MYCCONSENSUS	Zhao and Dixon 2011; Payyavula et al. 2013
31	Anthocyanin1 TF	Solanum tuberosum	1500	SURE, MYCCONSENSUS, MYBCORE	Payyavula et al. 2013
32	WD40	Solanum tuberosum	1500	SURE, MYBPLANT, MYCCONSENSUS, MYBCORE	Payyavula et al. 2013
33	bHLH	Solanum lycopersicum	~1500	ERELEE4 (AWTTCAAA), TGTCACA motif, I-box	Sun et al., 2015
		Solanum tuberosum	1500	MYBPLANT, MYCCONSENSUS, MYBCORE, EREs (ERELEE4), I-box	Payyavula et al. 2013
Legend
		Primary metabolism genes
		Specialized metabolism genes
		Other stress-responsive genes
		Transcription factor genes
